# Supplementary material for: NMR-Based Configurational Assignments of Natural Products: Gibbs Sampling and Bayesian Inference Using Floating Chirality Distance Geometry Calculations
Source: Mar Drugs. 2021 Dec 22;20(1):14. doi: 10.3390/md20010014 (PMC8781118; doi:10.3390/md20010014)
Supplement: Supplementary file 1 [file marinedrugs-20-00014-s001.zip]

Archive with 1 entries (1 files):
- marinedrugs-1501228-supplementary.pdf
